# Supplementary material for: Prevalence of Borrelia burgdorferi in Ixodidae Tick around Asia: A Systematic Review and Meta-Analysis
Source: Pathogens. 2022 Jan 24;11(2):143. doi: 10.3390/pathogens11020143 (PMC8879681; doi:10.3390/pathogens11020143)
Supplement: Supplementary file 1 [file pathogens-11-00143-s001.zip]

Archive with 1 entries (1 files):
- pathogens-1494608-supplementary.pdf
